# Supplementary material for: Salt Stress Leads to Morphological and Transcriptional Changes in Roots of Pumpkins (Cucurbita spp.)
Source: Plants (Basel). 2025 May 30;14(11):1674. doi: 10.3390/plants14111674 (PMC12157933; doi:10.3390/plants14111674)
Supplement: Supplementary file 1 [file plants-14-01674-s001.zip]

Archive with 1 entries (1 files):
- plants-3640731-supplementary.pdf
